# Supplementary material for: miRNAs as Biomolecular Markers for Food Safety, Quality, and Traceability in Poultry Meat—A Preliminary Study
Source: Molecules. 2024 Feb 6;29(4):748. doi: 10.3390/molecules29040748 (PMC10891583; doi:10.3390/molecules29040748)
Supplement: Supplementary file 1 [file molecules-29-00748-s001.zip]

Archive with 1 entries (1 files):
- molecules-2811833-supplementary.pdf
